# Supplementary material for: The Overexpression of SlPLATZ17 Can Increase the Tolerance of Tomatoes to Drought and Salt Stress
Source: Int J Mol Sci. 2025 Feb 21;26(5):1836. doi: 10.3390/ijms26051836 (PMC11898940; doi:10.3390/ijms26051836)
Supplement: Supplementary file 1 [file ijms-26-01836-s001.zip]

Archive with 1 entries (1 files):
- ijms-3435443-supplementary.pdf
